# Supplementary material for: Exposure to Non-Steady-State Oxygen Is Reflected in Changes to Arterial Blood Gas Values, Prefrontal Cortical Activity, and Systemic Cytokine Levels
Source: Int J Mol Sci. 2024 Mar 14;25(6):3279. doi: 10.3390/ijms25063279 (PMC10969887; doi:10.3390/ijms25063279)
Supplement: Supplementary file 1 [file ijms-25-03279-s001.zip]

Archive with 1 entries (1 files):
- ijms-2878485-supplementary.pdf
